# Supplementary material for: Magnetic resonance imaging detection of multiple ischemic injury produced in an adult rat model of minor stroke followed by mild transient cerebral ischemia
Source: MAGMA. 2016 Nov 4;30(2):175–88. doi: 10.1007/s10334-016-0597-5 (PMC5364243; doi:10.1007/s10334-016-0597-5)
Supplement: Supplementary file 2 — Supplementary material 2 (XLSX 15 kb) [file 10334_2016_597_MOESM2_ESM.xlsx]

## Sheet: Sheet1
T2 Measures in animals with PT followed by tMCAO.
1st MRI		ADJACENT LEVEL					PT LEVEL								ANTERIOR LEVEL
		Ispilateral		Contralateral			Ispilateral				Contralateral				Ispilateral		Contralateral
ACUTE	ID	Adjacent	Temporal	Adjacent	Temporal		Lesion	Perilesion	Proximate	Temporal	Parietal Outer	Par Inner	Temporal		Parietal Max	Temporal	Parietal	Temporal
	1	43.4	43.6	38.9	39.7		71.7	49.5	42.6	39.5	39	40.5	39.1		36.3	36.7	38.7	38.1
	2	44	40.9	43.7	41.3		78.4	50.6	40.6	41.6	40.6	39.8	41.9		40.8	37.7	40.3	38.4
	3	42.5	40.9	42.7	39.4		72	47.7	40.1	41.3	42.5	42.7	39.5		37.2	36.8	39.6	39.7
	7	40.4	41	42	41.7		83	52.4	40.9	40.2	40.5	40.1	41.1		37	37	38.9	37.4
	8	43.7	44.7	42.3	42.6		74.9	52.9	42.6	42.3	44.6	44	44.3		43.6	44.3	41.6	41
	9	48.3	46	45.8	44.1		81	55.9	45.8	43.6	46.8	46.5	44.7		45.5	42.8	46.6	46
	MEAN	43.7167	42.85	42.5667	41.4667		76.8333	51.5	42.1	41.4167	42.3333	42.2667	41.7667		40.0667	39.2167	40.95	40.1
	SD	2.36884	2.03859	2.06532	1.61727		4.30684	2.62615	1.90962	1.33843	2.66437	2.41569	2.14994		3.52026	3.11096	2.70355	2.8856
CHRONIC	4	42.6	40.9	42.5	42.5		58.5	52.3	44.2	40.9	40.9	43.3	41		36.3	36.9	38.3	38.3
	5	44.1	44.1	44.2	41.7		91	55.2	43.7	42.5	41.6	41.2	40.4		42.8	41.5	42.3	41.4
	6	44.1	41.6	42.4	41.9		69.8	44	42.9	41.5	41.3	41.7	42.2		42.7	42.3	40.4	40.2
	11	42	41	42.4	41.1		80.5	56.4	43.9	43.3	42.1	42.7	41.6		42.5	40.6	39.8	41.4
	12	47.7	45.3	44.1	43.8		70.8	53.4	42.6	43.2	41.5	42.4	40.3		42.2	41.8	44.7	41.2
	MEAN	44.1	42.58	43.12	42.2		74.12	52.26	43.46	42.28	41.48	42.26	41.1		41.3	40.62	41.1	40.5
	SD	1.98091	1.78818	0.842378	0.916515		10.9481	4.36605	0.608605	0.943186	0.391918	0.739189	0.72111		2.50839	1.94052	2.20998	1.18659
2nd MRI		ADJACENT LEVEL					PT LEVEL								ANTERIOR LEVEL
		Ispilateral		Contralateral			Ispilateral				Contralateral				Ispilateral		Contralateral
ACUTE	ID	Adjacent	Temporal	Adjacent	Temporal		Lesion	Perilesion	Proximate	Temporal	Parietal Outer	Par Inner	Temporal		Parietal Max	Temporal	Parietal	Temporal
	1	63.7	46.8	45.6	44.8		60.2	52	50.5	45.6	49.1	47.2	45.9		58	43.3	44.4	42.9
	2	60.8	50.5	46	44.4		54.8	58	61.8	45.2	47.1	45.5	43		55.5	49.1	43.9	44.1
	3	72	59.3	43.2	41.1		66.3	71	73.3	59.8	40.6	41.7	39.9		62.5	60.3	39.9	40
	7	43.5	41.6	42.9	42.2		70.6	52.6	42.3	41.5	39.4	39.7	40.7		41	40.7	39.7	39.9
	8	77.6	71.2	47.8	47.3		76.7	69.1	75.8	69	47.1	48	47		71.3	66.5	45.9	44.3
	9	66.7	57.4	41.8	40.4		81.4	60.5	68.1	57.8	40.5	41.6	40.5		48.8	51	40	37.9
	MEAN	64.05	54.4667	44.55	43.3667		68.3333	60.5333	61.9667	53.15	43.9667	43.95	42.8333		56.1833	51.8167	42.3	41.5167
	SD	10.699	9.59195	2.07666	2.37674		9.12244	7.36108	12.0811	9.77237	3.87714	3.10953	2.75056		9.63698	9.05288	2.50799	2.39194
CHRONIC	4	42.4	45.9	43.6	42.4		43.6	42.2	43.2	43.5	40.7	42.4	40.9		42.7	41.9	40.9	42
	5	51.6	49.6	40.2	39.7		41	41.6	42.9	40	38	40.2	38.9		39.9	43.5	37.3	38
	6	41.4	42	42.7	42.3		42.2	44.6	45.1	41.8	43.3	42.5	43		41.1	42.8	41.2	41.4
	11	69	69.3	51.7	46.5		58.8	58.1	79	74	52.3	49.6	53.3		70	73	50.8	52.4
	12	43.3	43.6	42.7	42		45.1	47.8	46.4	41.5	41.6	40.4	40		40.9	39.4	42	41.7
	MEAN	49.54	50.08	44.18	42.58		46.14	46.86	51.32	48.16	43.18	43.02	43.22		46.92	48.12	42.44	43.1
	SD	10.3838	9.94372	3.92703	2.19581		6.47691	6.02847	13.899	12.9677	4.87171	3.42835	5.21667		11.5749	12.5171	4.48134	4.8695
